# Supplementary material for: Increased autumn and winter precipitation during the Last Glacial Maximum in the European Alps
Source: Nat Commun. 2021 Mar 23;12:1839. doi: 10.1038/s41467-021-22090-7 (PMC7988052; doi:10.1038/s41467-021-22090-7)
Supplement: Supplementary file 3 — Supplementary Data 1 [file 41467_2021_22090_MOESM3_ESM.xlsx]

## Sheet: Readme
	Supplementary Table 1. Stable isotope data of CCC from the different occurrences in the Obir caves.

## Sheet: Stable isotope data
Sample	δ13C (‰, VPDB)	δ18O (‰, VPDB)
OBI 97-1a	3.3	-18.3
OBI 97-1b	3.3	-18.2
OBI 97-2a	4.9	-20.7
OBI 97-2b	5	-21.7
OBI 97-3a	5.1	-20.8
OBI 97-4a	4	-18.7
OBI 97-5a	5.2	-19.2
OBI 97-5b	4.9	-20.9
OBI 97-6a	1.5	-15.1
OBI 97-6b	2.2	-16
OBI 97-7a	3.3	-18.4
OBI 97-8a	4.9	-20.8
OBI 97-8b	5	-19.7
OBI 97-8c	5.1	-21.4
OBI 97-9a	3.3	-18.5
OBI 97-9b	3.3	-18.7
OBI 97-9c	3.4	-15.7
OBI 97-9d	2	-13.9
OBI 97-10a	5.1	-20.4
OBI 97-10b	4.6	-19.6
OBI 97-10c	5.1	-19.9
OBI 97-10d	5.3	-20.8
OBI 97-11a	4.4	-20
OBI 97-11b	4.5	-19.8
OBI 97-12a	4.4	-18.2
OBI 97-12b	5.4	-21.3
OBI 97-15b	2.8	-15.6
OBI 97-16a	4	-19.4
OBI 105-1a	-1.6	-11
OBI 105-1b	-1.7	-11.1
OBI 105-1c	-1.8	-11.1
OBI 105-1d	-1.8	-10.8
OBI-106-1a	0.2	-13.9
OBI 106-2a	2.1	-15.9
OBI 106-3a	0.5	-10.7
OBI 106-3b	-1.8	-8.6
OBI 106-3c	-0.6	-11.3
OBI 106-3d	-0.6	-11.1
OBI 106-3e	0.5	-13.7
OBI 106-3f	1.5	-14.2
OBI 107-1	-1.3	-10.9
OBI 107-2a	1.6	-16.3
OBI 107-2b	-0.1	-14.1
OBI 107-2c	-2.1	-12.2
OBI 107-2d	-2.1	-16.6
OBI 108-1a	0.6	-12.9
OBI 108-1b	3.2	-15.4
OBI 108-1c	3.1	-15.6
OBI 108-1d	3.1	-15.2
OBI 108-1e	3.7	-16.2
OBI 108-1f	3.6	-16.3
OBI 108-2	4	-16.9
OBI 108-3a	4	-17.2
OBI 108-3b	0.9	-14
OBI 108-3c	5.4	-19
OBI 108-3d	5.2	-19
OBI 108-3e	5.1	-18.9
OBI 108-3f	1.2	-14.3
OBI 108-3g	1.8	-14.9
OBI 110-1a	4.4	-18.4
OBI 110-2a	4.7	-19.4
OBI 110-2b	4.7	-19.4
OBI 110-3a	3.9	-16.3
OBI 110-3b	4.6	-17.2
OBI 110-3c	4.5	-17.3
OBI 111-1	5.6	-20.8
OBI 111-2a	5.7	-21
OBI 111-2b	5.7	-20.9
OBI 111-3c	2.6	-16.4
OBI 111-3d	2.9	-17.2
OBI 111-3f	3.7	-18.3
OBI 112-1a	1	-13.6
OBI 112-1b	2.6	-11.2
OBI 112-1c	-4.5	-9.2
OBI 112-1d	1.9	-9.5
OBI 112-1e	5.2	-19.6
OBI 113-1	4.1	-16
OBI 113-2a	1.6	-14.1
OBI 113-2b	1.4	-13.8
OBI 113-3a	4.8	-16.1
OBI 113-3b	4.9	-17
OBI 113-3c	5.4	-17
OBI 113-3d	5.3	-17.1
OBI 113-3e	4.3	-16.3
OBI 113-3f	4.4	-16.3
OBI 113-3g	4.5	-15.6
OBI 115-1	-0.8	-11.4
OBI 115-2	3.2	-16.9
OBI 116-1a	4.7	-18.5
OBI 116-1b	4.8	-18.6
OBI 116-2a	4.1	-14.9
OBI 116-2b	4	-15.1
OBI 116-3a	3.8	-15.4
OBI 116-3b	3.8	-15.4
OBI 126-1	3.9	-15
OBI 126-2	1.6	-13.5
