# Supplementary material for: Increased autumn and winter precipitation during the Last Glacial Maximum in the European Alps
Source: Nat Commun. 2021 Mar 23;12:1839. doi: 10.1038/s41467-021-22090-7 (PMC7988052; doi:10.1038/s41467-021-22090-7)
Supplement: Supplementary file 4 — Supplementary Data 2 [file 41467_2021_22090_MOESM4_ESM.xlsx]

## Sheet: Readme
	Supplementary Table 2. 230Th dating results of cryogenic calcite samples from the Obir caves. Sample numbers refer to those in Suppl. Figs. 2-5.
	d234U = ([234U/238U]activity – 1)x1000. d234Uinitial was calculated based on 230Th age (T), i.e.. d234Uinitial = d234Umeasured x el234xT. Ages are reported as years BP, i.e. before the year 1950 AD. The error is 2 sigma.

## Sheet: CCC dates
		Sample	238U		232Th		230Th / 232Th		d234U*		230Th / 238U		230Th Age (yr)		230Th Age (yr)		d234UInitial**		230Th Age (yr BP)***
			(ppb)		(ppt)		(atomic x10-6)		(measured)		(activity)		(uncorrected)		(corrected)		(corrected)		(corrected )
		OBI-97-1	2039.99	4.17574	1162.43	25.8753	7372.58	164.987	173.197	2.22018	0.254797	0.000784996	26536.8	108.915	26522.8	109.326	186.658	2.39343	26455.8	109.326
		OBI-97-2	2490.68	5.86841	4169.44	84.5792	2513.04	51.3654	174.586	2.12907	0.255148	0.000877299	26541.4	116.897	26500.4	120.315	188.143	2.29528	26433.4	120.315
		OBI-97-3	1537.1	1.78678	639.372	17.2313	9807.63	267.892	172.057	1.83664	0.247429	0.00113709	25705.2	140.387	25695	140.555	184.997	1.97613	25626	140.555
		OBI-106-1	1881.68	2.56394	8467.24	169.88	973.429	19.6406	324.825	2.1028	0.265665	0.000673144	24181.5	80.7954	24084.2	105.934	347.67	2.25309	24015.2	105.934
		OBI-106-2	1624.92	2.13122	21139	423.856	355.491	7.326	326.188	1.77495	0.280488	0.00138485	25657.8	146.839	25377.1	246.636	350.406	1.92226	25308.1	246.636
		OBI-107-1	1365.93	2.33548	12235.1	245.659	536.75	10.9159	323.995	2.83723	0.291597	0.00106654	26849.3	128.689	26655.9	187.411	349.308	3.06446	26586.9	187.411
		OBI-108-2	2445.06	3.6458	1743.64	35.7745	6771.89	140.386	489.164	1.95876	0.292895	0.000972858	23597.4	93.3054	23583.7	93.7781	522.828	2.09813	23514.7	93.7781
		OBI-110-1	2967.08	4.84216	736.051	16.6979	17416.4	399.803	275.462	1.89586	0.262043	0.00101416	24869.4	115.271	24863.8	115.327	295.484	2.03594	24794.8	115.327
		OBI-110-2	2360.41	2.95124	1998.83	41.1392	5204.34	108.887	273.051	1.85876	0.267294	0.00105921	25481.2	120.622	25462.1	121.337	293.394	1.99976	25393.1	121.337
		OBI-111-1	1501.29	1.30487	4062.39	81.6772	1498.29	30.494	218.027	1.81414	0.245894	0.000805836	24422.7	97.8506	24358.9	107.675	233.542	1.94453	24289.9	107.675
		OBI-111-2	1408.34	1.74073	855.177	18.6073	6691.61	147.013	215.664	1.82328	0.246442	0.00080869	24537.8	99.1104	24523.4	99.6035	231.118	1.95502	24454.4	99.6035
		OBI-113-1	4318.25	6.57044	4016.86	81.0719	4398.93	89.155	214.587	1.80719	0.248177	0.000594271	24755.5	78.4446	24733.5	79.9254	230.1	1.93853	24664.5	79.9254
		OBI-113-2	2485.17	2.44699	10312.4	206.847	998.576	20.2262	212.654	1.35051	0.251316	0.000750315	25151.3	89.8549	25052.9	113.528	228.233	1.4513	24983.9	113.528
